# Supplementary material for: Effective Oncoleaking Treatment of Pancreatic Cancer by Claudin-Targeted Suicide Gene Therapy with Clostridium perfringens Enterotoxin (CPE)
Source: Cancers (Basel). 2021 Aug 31;13(17):4393. doi: 10.3390/cancers13174393 (PMC8431234; doi:10.3390/cancers13174393)
Supplement: Supplementary file 1 [file cancers-13-04393-s001.zip]

Archive with 1 entries (1 files):
- cancers-1287919-supplementary.pdf
